# Supplementary material for: Safety Profile of Zavegepant in the Treatment of Acute Migraine: Insights from the FDA Adverse Event Monitoring System Database
Source: Pharmaceuticals (Basel). 2026 Jun 15;19(6):943. doi: 10.3390/ph19060943 (PMC13304639; doi:10.3390/ph19060943)
Supplement: Supplementary file 1 [file pharmaceuticals-19-00943-s001.zip]

Archive with 1 entries (1 files):
- pharmaceuticals-4343466-supplementary.pdf
